# Supplementary material for: EEG Neurofeedback for Attention and Executive Functions in Intellectual Disability: A Systematic Review of Treatment Studies
Source: J Clin Med. 2026 Jun 25;15(13):4947. doi: 10.3390/jcm15134947 (PMC13360985; doi:10.3390/jcm15134947)
Supplement: Supplementary file 1 [file jcm-15-04947-s001.zip]

Archive with 1 entries (1 files):
- jcm-4345918-supplementary.pdf
